# Supplementary material for: Laser-Induced Cortical Lesions in Mice as a Model for Progressive Multiple Sclerosis Pathology
Source: Biomedicines. 2025 May 14;13(5):1195. doi: 10.3390/biomedicines13051195 (PMC12109324; doi:10.3390/biomedicines13051195)
Supplement: Supplementary file 1 [file biomedicines-13-01195-s001.zip]

Archive with 1 entries (1 files):
- biomedicines-3611428-supplementary.pdf
